# Supplementary material for: Antimicrobial susceptibility profiles of Mycoplasma hyorhinis strains isolated from five European countries between 2019 and 2021
Source: PLoS One. 2022 Aug 11;17(8):e0272903. doi: 10.1371/journal.pone.0272903 (PMC9371350; doi:10.1371/journal.pone.0272903)
Supplement: S1 Table — (XLSX) [file pone.0272903.s001.xlsx]

## Sheet: Summary
ID	Sample type	Country of origin	Isolation year	Minimal Inhibitory Concentrations (µg/ml)										Melting Temperature (°C)	MAMA resulta
				Tiamulin	Doxycycline	Oxytetracycline	Florfenicol	Enrofloxacin	Tylosin	Tilmicosin	Tylvalosin	Tulathromycin	Lincomycin
Mycoplasma hyorhinis type strain (NCTC 10130)	nasal cavity	USA	1955	0.078	≤0.039	≤0.125	2	0.625	≤0.25	2	≤0.039	4	0.5	78.90	L
Bl-1	joint	Belgium	2021	0.312	0.078	≤0.125	2	0.625	>64	>64	5	>64	>64	82.20	H
Bl-2	joint	Belgium	2021	0.312	0.078	≤0.125	1	0.625	>64	>64	5	>64	>64	82.20	H
Ge-1	joint	Germany	2019	0.312	0.156	≤0.125	1	0.625	>64	>64	5	>64	>64	81.60	H
Ge-2	joint	Germany	2019	0.156	0.078	≤0.125	2	0.625	0.5	4	≤0.039	8	1	78.60	L
Ge-3	joint	Germany	2019	0.156	0.078	≤0.125	2	0.625	0.5	4	≤0.039	8	1	78.90	L
Ge-4	serosa	Germany	2019	0.156	0.078	≤0.125	2	0.625	0.5	4	0.078	8	1	78.60	L
Ge-5	lung	Germany	2019	0.312	≤0.039	≤0.125	2	0.312	>64	>64	2.5	>64	64	82.50	H
Ge-6	serosa	Germany	2020	0.156	0.078	0.25	2	0.625	64	>64	2.5	>64	>64	81.60	H
Ge-7	serosa	Germany	2020	0.312	0.078	≤0.125	2	0.625	64	>64	5	>64	>64	81.60	H
Ge-8	lung	Germany	2020	0.312	≤0.039	≤0.125	1	1.25	>64	>64	5	>64	>64	82.20	H
Ge-9	lung	Germany	2021	0.156	≤0.039	≤0.125	2	0.625	>64	>64	5	>64	>64	82.20	H
Ge-10	serosa	Germany	2021	0.078	≤0.039	≤0.125	1	0.312	0.5	1	≤0.039	2	≤0.25	78.90	L
Ge-11	lung	Germany	2021	0.312	≤0.039	≤0.125	1	0.625	>64	>64	5	>64	>64	82.20	H
Ge-12	lung	Germany	2021	0.312	0.078	≤0.125	2	1.25	64	>64	10	>64	>64	81.90	H
Ge-13	lung	Germany	2021	0.312	0.078	≤0.125	2	1.25	>64	>64	>10	>64	>64	78.90	L
Ge-14	lung	Germany	2021	0.312	0.078	≤0.125	1	0.625	>64	>64	5	>64	>64	82.20	H
Ge-15	joint	Germany	2021	0.312	0.078	≤0.125	1	0.625	>64	>64	5	>64	>64	81.90	H
Hu-1	pleural exudate	Hungary	2019	0.078	0.078	0.25	1	0.625	32	>64	2.5	>64	>64	82.20	H
Hu-2	pericardium	Hungary	2019	0.078	≤0.039	≤0.125	0.5	0.312	≤0.25	2	≤0.039	4	0.5	78.90	L
Hu-3	pleural exudate	Hungary	2019	0.078	≤0.039	≤0.125	0.5	0.312	≤0.25	2	≤0.039	4	0.5	78.60	L
Hu-4	pericardium	Hungary	2019	0.078	0.156	0.5	4	0.625	32	>64	5	>64	>64	82.20	H
Hu-5	serosa	Hungary	2019	0.078	≤0.039	≤0.125	0.25	0.312	0.5	1	≤0.039	4	0.5	78.60	L
Hu-6	serosa	Hungary	2019	0.078	0.078	≤0.125	2	0.625	32	>64	5	>64	>64	81.60	H
Hu-7	lung	Hungary	2019	≤0.039	0.156	0.5	1	0.625	≤0.25	2	≤0.039	4	0.5	78.60	L
Hu-8	serosa	Hungary	2019	0.078	≤0.039	0.25	1	0.625	32	>64	5	>64	>64	81.60	H
Hu-9	pericardium	Hungary	2019	0.078	≤0.039	≤0.125	0.5	0.312	≤0.25	2	≤0.039	4	0.5	79.50	L
Hu-10	serosa	Hungary	2019	≤0.039	≤0.039	0.25	0.5	0.312	≤0.25	2	≤0.039	4	0.5	78.90	L
Hu-11	serosa	Hungary	2019	0.156	≤0.039	≤0.125	2	0.625	32	>64	2.5	>64	>64	81.60	H
Hu-12	lung	Hungary	2019	≤0.039	0.078	≤0.125	1	0.625	≤0.25	2	≤0.039	4	0.5	78.60	L
Hu-13	lung	Hungary	2020	0.156	≤0.039	≤0.125	1	0.625	64	>64	2.5	>64	>64	82.20	H
Hu-14	joint	Hungary	2020	0.078	≤0.039	≤0.125	2	0.312	≤0.25	2	≤0.039	8	0.5	78.60	L
Hu-15	pleural exudate	Hungary	2020	0.156	≤0.039	≤0.125	1	0.625	≤0.25	2	0.078	4	≤0.25	78.90	L
Hu-16	serosa	Hungary	2020	0.156	≤0.039	≤0.125	2	0.625	≤0.25	2	≤0.039	4	0.5	78.90	L
Hu-17	lung	Hungary	2020	0.156	≤0.039	≤0.125	1	0.078	≤0.25	1	≤0.039	8	≤0.25	78.60	L
Hu-18	nasal swab	Hungary	2020	0.078	≤0.039	≤0.125	1	0.312	64	>64	1.25	>64	>64	82.20	H
Hu-19	serosa	Hungary	2021	0.156	≤0.039	≤0.125	1	0.625	64	>64	2.5	>64	>64	82.20	H
Hu-20	pericardium	Hungary	2021	0.312	0.156	0.25	2	10	>64	>64	5	>64	>64	82.20	H
It-1	pericardium	Italy	2019	0.156	0.078	≤0.125	2	0.625	64	>64	5	>64	>64	82.20	H
It-2	lung	Italy	2019	0.156	0.078	0.25	2	0.625	64	>64	2.5	>64	>64	81.90	H
It-3	lung	Italy	2019	0.156	0.156	0.25	2	0.625	32	>64	2.5	>64	>64	82.20	H
It-4	lung	Italy	2019	0.156	≤0.039	≤0.125	2	0.625	64	>64	2.5	>64	>64	82.20	H
It-5	lung	Italy	2019	0.312	0.078	≤0.125	2	0.625	>64	>64	5	>64	>64	81.90	H
It-6	lung	Italy	2019	0.312	0.625	≤0.125	0.5	1.25	>64	>64	5	>64	>64	82.20	H
It-7	joint	Italy	2020	0.156	0.078	≤0.125	2	0.625	0.5	4	≤0.039	8	0.5	79.20	L
It-8	lung	Italy	2020	0.156	0.078	≤0.125	2	0.625	0.5	2	≤0.039	8	0.5	78.90	L
It-9	lung	Italy	2020	0.156	0.156	0.25	2	0.625	0.5	4	0.078	2	1	78.90	L
It-10	lung	Italy	2020	0.156	0.078	≤0.125	2	0.625	0.5	4	0.078	2	1	78.90	L
It-11	pericardium	Italy	2020	0.078	≤0.039	≤0.125	1	0.625	≤0.25	2	≤0.039	4	≤0.25	78.90	L
It-12	lung	Italy	2020	0.312	≤0.039	≤0.125	2	0.625	64	>64	5	>64	>64	82.50	H
It-13	lung	Italy	2020	0.156	0.078	≤0.125	2	0.625	0.5	4	0.078	4	0.5	78.90	L
It-14	lung	Italy	2020	0.312	0.312	0.5	2	0.625	>64	>64	>10	>64	>64	81.90	H
It-15	nasal swab	Italy	2020	0.156	0.156	0.25	2	0.625	≤0.25	2	≤0.039	4	0.5	78.90	L
It-16	lung	Italy	2020	0.312	0.156	0.5	2	0.625	64	>64	2.5	>64	>64	82.20	H
It-17	pericardium	Italy	2020	0.156	≤0.039	≤0.125	1	0.625	64	>64	5	>64	>64	82.20	H
It-18	pericardium	Italy	2020	0.312	0.156	0.25	4	0.625	64	>64	5	>64	>64	81.90	H
It-19	lung	Italy	2020	0.312	0.156	0.25	≤0.125	0.625	>64	>64	5	>64	>64	82.20	H
It-20	pericardium	Italy	2021	0.312	0.078	0.25	0.5	0.625	64	>64	5	>64	>64	82.20	H
Po-1	lung	Poland	2019	0.625	≤0.039	≤0.125	2	0.625	>64	>64	5	>64	>64	82.50	H
Po-2	lung	Poland	2019	0.312	≤0.039	≤0.125	0.5	0.625	>64	>64	5	>64	>64	82.50	H
Po-3	lung	Poland	2019	0.625	≤0.039	≤0.125	1	0.312	>64	>64	5	>64	>64	82.50	H
Po-4	lung	Poland	2020	0.156	0.078	0.25	2	0.625	>64	>64	10	>64	>64	78.90	L
Po-5	lung	Poland	2020	0.156	≤0.039	≤0.125	1	0.312	≤0.25	2	≤0.039	4	0.5	79.20	L
Po-6	nasal swab	Poland	2020	0.156	0.156	0.25	≤0.125	2.5	≤0.25	4	≤0.039	4	0.5	78.90	L
Po-7	nasal swab	Poland	2020	0.312	≤0.039	≤0.125	1	0.625	≤0.25	4	0.078	4	0.5	79.50	L
Po-8	nasal swab	Poland	2020	0.312	≤0.039	≤0.125	≤0.125	0.625	>64	>64	5	>64	>64	82.50	H
Po-9	lung	Poland	2020	0.078	≤0.039	≤0.125	1	0.625	>64	>64	5	>64	>64	78.90	L
Po-10	pericardium	Poland	2020	0.156	≤0.039	≤0.125	0.5	1.25	0.5	2	≤0.039	4	≤0.25	78.90	L
Po-11	lung	Poland	2020	≤0.039	0.078	0.5	2	0.625	0.5	4	0.078	4	0.5	78.90	L
Po-12	pericardium	Poland	2020	0.156	0.078	0.5	2	0.625	0.5	4	0.078	4	1	79.50	L
Po-13	lung	Poland	2020	0.078	0.078	0.5	2	0.625	0.5	4	0.078	4	1	78.90	L
Po-14	lung	Poland	2021	0.625	0.078	≤0.125	0.25	2.5	>64	>64	5	>64	>64	81.90	H
Po-15	serosa	Poland	2021	0.078	0.078	≤0.125	2	0.312	≤0.25	1	≤0.039	4	≤0.25	79.50	L
Po-16	lung	Poland	2021	0.156	≤0.039	≤0.125	0.5	1.25	64	>64	5	>64	>64	81.90	H
Po-17	pericardium	Poland	2021	0.078	0.078	0.5	2	0.625	0.5	4	0.078	4	0.5	79.50	L
Po-18	abdominal exudate	Poland	2021	0.156	0.078	≤0.125	0.5	0.625	≤0.25	1	0.078	4	≤0.25	78.90	L
Po-19	lung	Poland	2021	0.156	0.078	0.5	1	0.625	1	2	0.078	4	1	78.90	L
aL-low minimal inhibitory concentration (MIC) genotype; H-high MIC genotype
