# Supplementary material for: Antimicrobial susceptibility profiles of Mycoplasma hyorhinis strains isolated from five European countries between 2019 and 2021
Source: PLoS One. 2022 Aug 11;17(8):e0272903. doi: 10.1371/journal.pone.0272903 (PMC9371350; doi:10.1371/journal.pone.0272903)
Supplement: S1 File — (TXT) [file pone.0272903.s003.txt]

     


                                   ....|....| ....|....| ....|....| ....|....| ....|....| ....|....| 
                                       5          15         25         35         45         55                     
Mycoplasma hyorhinis type strain   CGAAAGGCGC AATGATCTCC CTACTGTCTC AACATTGGAC TCGGTGAAAT TATGGTACCA 
Ge-13                              CGAAAGGCGC AATGATCTCC CTACTGTCTC AACATTGGAC TCGGTGAAAT TATGGTACCA 
Po-4                               CGAAAGGCGC AATGATCTCC CTACTGTCTC AACATTGGAC TCGGTGAAAT TATGGTACCA 
Po-9                               CGAAAGGCGC AATGATCTCC CTACTGTCTC AACATTGGAC TCGGTGAAAT TATGGTACCA 

                                   ....|....| ....|....| ....|....| ....|....| ....|....| ....|....| 
                                       65         75         85         95        105        115                   
Mycoplasma hyorhinis type strain   GTGAAAACGC TGGTTACCCG CATCAAGACG AAAAGACCCC GTGGAGCTTT ACTATAACTT 
Ge-13                              GTGAAAACGC TGGTTACCCG CATCAAGACG ATAAGACCCC GTGGAGCTTT ACTATAACTT 
Po-4                               GTGAAAACGC TGGTTACCCG CATCAAGACG AAAAGACCCC GTGGAGCTTT ACTATAACTT 
Po-9                               GTGAAAACGC TGGTTACCCG CATCAAGACG AAAAGACCCC GTGGAGCTTT ACTATAACTT 

                                   ....|....| ....|....| ....|....| ....|....| ....|....| ....|....| 
                                      125        135        145        155        165        175               
Mycoplasma hyorhinis type strain   CGTATTGAAA ATTGGTTTAG CATGTGTAGG ATAGGTGGGA GACTTTGAAG CTGGGACGCT 
Ge-13                              CGTATTGAAA ATTGGTTTAG CATGTGTAGG ATAGGTGGGA GACTTTGAAG CTGGGACGCT 
Po-4                               CGTATTGAAA ATTGGTTTAG CATGTGTAGG ATAGGTGGGA GACTTTGAAG CTGGGACGCT 
Po-9                               CGTATTGAAA ATTGGTTTAG CATGTGTAGG ATAGGTGGGA GACTTTGAAG CTGGGACGCT 

                                   ....|...
                                      185 
Mycoplasma hyorhinis type strain   AGTTCTAG
Ge-13                              AGTTCTAG
Po-4                               AGTTCTAG
Po-9                               AGTTCTAG
